# Supplementary material for: Serine Metabolism Regulates YAP Activity Through USP7 in Colon Cancer
Source: Front Cell Dev Biol. 2021 May 12;9:639111. doi: 10.3389/fcell.2021.639111 (PMC8152669; doi:10.3389/fcell.2021.639111)
Supplement: Supplementary file 3 [file Table_3.XLSX]

## Sheet: Sheet1
Supplementary table 3. Significantly different genes in SW620-S compared to SW620
gene_name	logFC	pvalue	FDR
PRSS1	10.9028	3.41279e-40	1.60879e-37
AC018521.1	10.8486	1.41627e-175	1.00144e-171
AC016925.3	10.8485	6.98361e-59	9.87621e-56
PRRX1	10.7448	4.1851e-31	1.02044e-28
AP002748.4	7.76427	0.0019312	0.0113796
TRPV6	7.17598	3.79286e-06	5.39624e-05
NNMT	5.95097	1.96648e-22	2.13923e-20
FAM129A	5.87839	5.00644e-13	2.04627e-11
MAT1A	5.78483	9.35413e-19	7.05403e-17
PAPPA2	5.4461	2.07873e-24	2.72199e-22
CNTN4	5.34926	1.6806e-10	4.99309e-09
LINC01583	4.99041	8.36239e-14	3.75431e-12
LCN2	4.8406	8.07487e-07	1.32785e-05
MYH4	4.82948	3.48186e-23	4.10337e-21
AC055714.1	4.72718	6.75635e-12	2.43125e-10
UNC5B	4.57072	3.70655e-25	5.1899e-23
TMEM255B	4.45529	2.23777e-05	0.000260251
SLFN5	4.23045	1.31626e-15	7.2713e-14
FHL1	4.18629	3.74862e-30	8.55048e-28
AL358113.1	4.02205	0.0059002	0.028605
MAGEB6	3.95241	6.98821e-07	1.16404e-05
CPS1	3.91871	3.26313e-18	2.27326e-16
ACTL8	3.83304	5.078e-05	0.000524566
NOS3	3.8157	2.50095e-24	3.24481e-22
ZIC5	3.74281	9.42059e-26	1.4173e-23
SPX	3.68272	9.38445e-11	2.87885e-09
MID2	3.64447	0.0107648	0.045854
CD22	3.58803	2.94166e-17	1.92597e-15
PHGDH	3.57816	1.23231e-212	1.74274e-208
CDS1	3.50558	0.000854383	0.0058286
SLC1A4	3.47226	4.01308e-47	2.83765e-44
SLPI	3.39661	3.21939e-30	7.4637e-28
AC079781.5	3.39315	0.000512912	0.00380966
RRAGD	3.37181	1.02146e-11	3.61137e-10
ABRACL	3.33638	3.89067e-27	6.62914e-25
C3	3.29149	2.72402e-52	2.56821e-49
RAB39B	3.22911	7.65553e-30	1.69163e-27
BEX2	3.22765	1.41844e-16	8.72153e-15
NUPR1	3.14721	1.57167e-25	2.29139e-23
TREML2	3.1451	1.27163e-16	7.85306e-15
MT-TR	3.13706	2.69922e-16	1.61747e-14
KLHL29	3.09748	2.59417e-16	1.56114e-14
LURAP1L-AS1	3.09083	2.59491e-08	5.56018e-07
LINC00365	3.07388	2.3879e-05	0.000275896
RIMS2	3.05278	1.90691e-15	1.03721e-13
POPDC3	3.02856	1.00107e-18	7.49053e-17
AL442003.2	2.93415	0.00129265	0.00823471
CBSL	2.8918	5.38552e-39	2.38006e-36
VLDLR-AS1	2.87816	4.67829e-11	1.50365e-09
IGFBP3	2.86326	9.47946e-07	1.53385e-05
CPE	2.86217	2.86263e-44	1.55705e-41
LINC02261	2.83117	4.43162e-23	5.13705e-21
MAP1B	2.81206	3.15931e-49	2.79243e-46
IGFBP1	2.81056	2.44971e-06	3.62762e-05
ST20-MTHFS	2.76788	2.59986e-15	1.39799e-13
IL32	2.66853	2.42195e-05	0.000279029
SESN2	2.64698	1.98318e-22	2.14093e-20
G0S2	2.63828	9.70364e-23	1.08054e-20
ATP1A3	2.63697	5.11889e-09	1.25244e-07
UNC13A	2.62446	2.57989e-18	1.81517e-16
NLRP11	2.62298	1.79831e-06	2.73754e-05
ADM2	2.61395	1.88283e-12	7.17708e-11
SCG3	2.61247	0.00763942	0.0351453
IL20RB	2.58939	1.27538e-57	1.50304e-54
STIMATE-MUSTN1	2.58822	0.0111941	0.0472701
ISM1	2.58398	0.00044543	0.0033686
HLA-B	2.53498	1.2391e-80	2.92057e-77
HS3ST3A1	2.53449	1.93445e-08	4.24139e-07
NUDT16	2.51869	0.000802881	0.00552523
ECM2	2.50668	3.0044e-16	1.77034e-14
PRPH	2.49361	1.46994e-06	2.26201e-05
CBS	2.48096	5.58239e-27	9.28779e-25
MT-TK	2.47582	7.29931e-26	1.12203e-23
CHAC1	2.46948	1.5835e-19	1.27965e-17
TUBB2B	2.42689	0.000172629	0.00150699
MAGEB2	2.38482	1.4442e-19	1.17379e-17
FAM149A	2.37693	0.0127631	0.0522873
TMEM154	2.35378	2.6129e-07	4.71858e-06
INHBE	2.33493	7.33953e-22	7.46731e-20
CLIP4	2.31679	0.000980501	0.00657011
NKAIN1	2.29719	1.01973e-11	3.61137e-10
CD55	2.29248	5.19144e-28	9.66018e-26
KRT83	2.28157	4.53074e-07	7.7571e-06
ALDH1L2	2.27488	3.26876e-11	1.07504e-09
MAOA	2.26506	2.27477e-08	4.91141e-07
UTP14C	2.25828	0.0158064	0.0619721
DOC2B	2.23089	1.60288e-22	1.75721e-20
AC026464.2	2.22925	9.45867e-10	2.55276e-08
AC069288.1	2.21979	0.0173671	0.0667225
SLC6A9	2.21674	2.44501e-25	3.47322e-23
AC010547.4	2.19916	0.000123611	0.00113293
ASS1	2.19615	5.62881e-38	2.27436e-35
RGS16	2.17656	4.61975e-05	0.000483944
AC010198.2	2.14926	6.94305e-09	1.6558e-07
AC004967.2	2.14885	6.85254e-08	1.39037e-06
AP002990.1	2.12969	0.022913	0.0819513
U62317.2	2.12505	1.75366e-05	0.00021035
LINC02009	2.09202	4.32332e-05	0.000457981
AC007566.1	2.07583	0.00106139	0.0070094
KIF7	2.07184	9.18069e-13	3.63679e-11
BTC	2.06614	6.58622e-09	1.58405e-07
ASNS	2.06237	3.67443e-13	1.53285e-11
TTC28	2.0471	2.50202e-08	5.37744e-07
ADRA2C	2.04519	8.11287e-10	2.22781e-08
AC036214.3	2.04249	0.00494935	0.0247153
TMOD2	2.02857	3.50337e-14	1.67381e-12
LAMP3	2.02655	0.00175928	0.0105378
NT5DC4	2.02645	6.08992e-13	2.46068e-11
MFAP3	2.01987	0.0025367	0.0141515
DEPTOR	2.01949	1.34799e-05	0.000166638
RAB3IL1	2.01644	3.97552e-07	6.90686e-06
FUT1	2.00909	1.54276e-17	1.04391e-15
SERPINE2	2.00865	2.47387e-37	9.2067e-35
SCHIP1	2.00288	0.00683585	0.0322888
AC006262.1	1.99957	8.32151e-09	1.95162e-07
MT-TD	1.99104	2.30698e-12	8.58562e-11
AL391825.1	1.98493	4.65874e-08	9.70307e-07
MRAS	1.97745	0.000304211	0.00244579
SCEL	1.96322	1.22174e-06	1.92834e-05
NAT8L	1.96052	2.7005e-09	6.86878e-08
TRG-AS1	1.96025	2.63814e-07	4.75268e-06
AL139011.2	1.95534	0.00272584	0.0150327
TLN2	1.93899	1.31311e-07	2.54384e-06
JDP2	1.93616	3.59261e-11	1.17881e-09
CST7	1.92337	1.06171e-37	4.17074e-35
PLCB2	1.92067	1.35367e-07	2.61167e-06
KCNIP4	1.91375	0.0040078	0.0207537
GBP3	1.91369	5.18347e-14	2.38777e-12
PTPRU	1.91261	2.34407e-10	6.86331e-09
DIABLO	1.90301	0.0281607	0.0957328
AC005532.1	1.89966	4.46397e-07	7.67066e-06
KLF15	1.8991	1.23642e-07	2.41511e-06
GPR1	1.89529	0.00352881	0.0185926
NLRC5	1.895	2.79924e-21	2.65684e-19
KLRC4-KLRK1	1.88879	6.76941e-09	1.61711e-07
NRP1	1.88374	1.1879e-11	4.1276e-10
AC002310.4	1.88273	0.00698783	0.0327768
TRIB3	1.88033	2.61686e-31	6.49258e-29
NCF2	1.87377	1.20557e-05	0.000150877
AC005865.2	1.86899	6.08073e-08	1.2391e-06
PCSK1N	1.86157	1.86756e-07	3.46601e-06
TCHH	1.8501	1.5237e-10	4.57497e-09
LBHD1	1.84411	0.00287684	0.0157082
OLFM1	1.84218	1.46846e-18	1.07427e-16
SDSL	1.84216	9.85306e-05	0.00093143
CDK3	1.83365	0.00129384	0.00823842
PTPRZ1	1.82241	2.82012e-16	1.67572e-14
NPIPP1	1.81267	0.00366111	0.0191619
LINC01285	1.81051	0.000227118	0.00190166
CAVIN4	1.80682	0.000406524	0.00313471
KLHL5	1.80459	4.71718e-14	2.18723e-12
AL359183.1	1.8018	8.7125e-06	0.000112317
FLNC	1.79057	1.20726e-08	2.76711e-07
PMP22	1.78653	0.00221565	0.0127114
AP002956.1	1.78323	6.76148e-33	1.9921e-30
FAR2P3	1.77809	0.00459256	0.023204
C10orf95	1.77071	0.00043495	0.00330702
ZDHHC22	1.76182	2.02765e-11	6.86005e-10
AC025774.1	1.76102	3.31091e-07	5.86854e-06
AC131206.1	1.75503	2.28934e-05	0.000265658
DOCK11	1.74114	1.13636e-21	1.116e-19
SLC7A11	1.74077	8.05047e-29	1.58125e-26
RNF187	1.74031	8.56481e-33	2.47191e-30
EPHA10	1.73987	0.000204049	0.00173626
CYP27A1	1.72807	1.44467e-05	0.000177154
PSMB8-AS1	1.72594	4.09511e-05	0.000435109
PARD3B	1.72429	0.000376131	0.00292587
ULBP1	1.71442	1.05108e-13	4.67434e-12
CD3EAP	1.71129	0.0016983	0.0102332
GBP1	1.70894	0.00123704	0.00795193
FMC1-LUC7L2	1.70867	0.00884641	0.0394034
RNF125	1.68158	0.000867125	0.00590413
SELPLG	1.67487	0.000125206	0.00114532
KLHL21	1.67158	2.64227e-21	2.5248e-19
IGFL2-AS1	1.66622	1.54698e-18	1.12192e-16
AP3B2	1.66487	0.000348244	0.00276212
C6orf163	1.65612	6.3646e-06	8.46737e-05
LINC01239	1.65353	9.11395e-08	1.81534e-06
IQSEC2	1.65265	0.00139366	0.00872475
ARHGEF4	1.64674	6.80403e-19	5.25807e-17
LINC02417	1.63816	0.000266469	0.00216918
CHI3L1	1.63725	1.3335e-06	2.07008e-05
NT5M	1.63297	0.000109066	0.00101944
KIF21B	1.62947	5.90422e-20	5.06046e-18
GRB10	1.62088	2.40576e-09	6.18585e-08
CTSH	1.61755	0.00190668	0.0112633
DHRS2	1.61115	6.72715e-06	8.89948e-05
FAM171A1	1.60898	0.000237547	0.00197888
DRAM1	1.60226	0.000101496	0.00095274
RYR2	1.60077	7.97091e-19	6.12633e-17
S100P	1.57444	3.81586e-16	2.22074e-14
LRATD2	1.57429	4.90116e-10	1.37798e-08
UBE2L6	1.57333	4.63831e-11	1.49419e-09
TPH1	1.56834	1.6788e-07	3.14876e-06
MOCOS	1.56388	3.16032e-15	1.6802e-13
DNAH17	1.56353	4.66123e-12	1.70775e-10
SLC16A9	1.5505	0.000625903	0.00449033
FILIP1	1.54246	0.000158947	0.00139964
HKDC1	1.54236	9.94115e-20	8.3188e-18
LINC00944	1.53435	0.000452476	0.00341527
OR2A7	1.52951	3.68294e-05	0.00039825
ATF3	1.52064	1.64356e-07	3.09085e-06
IL15RA	1.5152	6.14564e-06	8.19149e-05
AC011912.1	1.50479	0.000117438	0.00108691
SOCS2-AS1	1.4999	0.0183851	0.0695008
EIF4E3	1.496	0.0370125	0.117704
LURAP1L	1.48893	2.36294e-06	3.51385e-05
LRRIQ1	1.48885	0.00102697	0.00682173
ALOXE3	1.47841	0.000672992	0.0047516
SOX7	1.47704	2.82891e-05	0.000318269
GPLD1	1.47598	0.00277025	0.0152499
CKAP4	1.47479	3.17607e-20	2.77259e-18
ZNF648	1.47394	0.000361748	0.00284371
AC129492.2	1.47071	1.46001e-08	3.3089e-07
SLC7A5	1.46828	7.22445e-05	0.000718482
CRMP1	1.45936	1.4271e-11	4.91046e-10
ADAM20P1	1.44891	0.000127874	0.0011667
BSN	1.44724	2.32551e-07	4.23806e-06
Z97989.1	1.43935	0.00473149	0.0237616
PELI2	1.43719	0.000964023	0.00647351
HSD17B6	1.43444	0.000620726	0.00446052
CLIC5	1.43156	4.29292e-07	7.41276e-06
KCNJ14	1.42887	3.82753e-08	8.03101e-07
AC006504.1	1.42677	4.4038e-06	6.14187e-05
MDK	1.42386	2.9888e-21	2.81784e-19
C17orf107	1.41512	0.0213857	0.0778927
TIGD2	1.41489	9.10594e-06	0.000116963
KRT81	1.41412	1.47368e-18	1.07427e-16
AGTPBP1	1.41302	1.49147e-12	5.73162e-11
TDRD6	1.41258	0.000184852	0.0015911
NOSTRIN	1.41183	0.000407736	0.00313721
CFAP70	1.39917	1.13878e-06	1.80748e-05
ZNF337-AS1	1.39583	0.000149697	0.00133988
CCDC149	1.38927	4.00291e-05	0.000427666
AC087741.1	1.38503	4.76094e-05	0.000496162
SH3RF3	1.38392	1.79162e-07	3.33821e-06
CCDC81	1.38088	0.00105619	0.00697977
MT-TV	1.3781	4.69113e-12	1.70984e-10
MYLK	1.37479	3.58927e-07	6.2899e-06
RAD50	1.37205	0.0421032	0.128963
MYH8	1.36541	0.00134725	0.00851712
CDRT4	1.36195	8.15712e-05	0.000789583
HS3ST3B1	1.35143	2.9027e-05	0.00032454
PAQR5	1.35059	0.00437578	0.0223321
DDIT3	1.34983	0.00642101	0.0307712
ANKRD6	1.34578	0.00555883	0.0272867
AL356599.1	1.34195	0.000473345	0.00355499
GLIS2	1.33822	0.00013858	0.00124988
LINC01355	1.33759	7.08534e-05	0.00070564
C6orf132	1.33473	7.80656e-15	3.91491e-13
TTC29	1.3329	6.37783e-08	1.29591e-06
NFKBIE	1.33013	0.0177519	0.0677226
KRT16	1.32924	0.000568057	0.00414309
MEIS3	1.32806	1.3082e-05	0.000162571
CHST12	1.32615	0.000153287	0.00136168
AC104964.4	1.324	0.000696419	0.00489744
BEST1	1.32359	8.73585e-05	0.000837008
CXCL3	1.32006	8.69235e-05	0.000834536
METRNL	1.319	2.03211e-05	0.000239086
MIR503HG	1.31514	0.0421302	0.12899
FBXL19-AS1	1.31372	4.20416e-07	7.26836e-06
PDE8B	1.31365	0.000545336	0.003998
HTRA1	1.30944	2.35298e-10	6.87519e-09
OSBPL6	1.30852	4.58599e-05	0.000480764
CLN8	1.30846	0.000175763	0.00153057
AC079142.1	1.3077	0.000474828	0.00356424
C22orf34	1.2983	0.00175029	0.0104884
SARS	1.29394	1.15276e-25	1.71604e-23
ZRSR2P1	1.29088	0.000568999	0.00414783
TLR3	1.28552	0.000667491	0.00472219
OAF	1.2833	4.37674e-19	3.40087e-17
HACD2	1.28288	3.19614e-05	0.000351476
ZNF572	1.28247	0.00181871	0.0108341
PPIEL	1.28116	0.000899439	0.00609481
WWC3	1.28011	8.80286e-15	4.36807e-13
IRX2	1.27999	0.00307376	0.0165976
BEAN1	1.27172	2.97766e-11	9.81586e-10
NPTXR	1.26912	2.00575e-06	3.03373e-05
GGACT	1.2662	1.35531e-05	0.000167104
CERS1	1.26471	0.000282941	0.00229041
MT-TM	1.26067	1.80363e-05	0.000215978
CHST3	1.25916	7.02664e-10	1.95228e-08
GSDME	1.25741	7.86178e-05	0.000767826
GDF15	1.25189	2.25596e-19	1.80248e-17
FSTL3	1.24055	3.19949e-09	8.03681e-08
WNT11	1.23507	2.63408e-06	3.87629e-05
CCDC30	1.23406	0.00151428	0.0093556
BBC3	1.23311	1.20443e-08	2.7651e-07
AC008269.1	1.22988	0.00423216	0.0217246
ALPP	1.22721	0.000759415	0.00526711
WIPI1	1.22515	1.73687e-09	4.52698e-08
PCOLCE2	1.22449	0.00118915	0.0077024
SLC4A11	1.22021	2.06049e-11	6.95451e-10
YIPF6	1.21687	0.0238566	0.0846624
DMRTA1	1.21445	0.00169961	0.0102367
CD163L1	1.2128	3.04249e-10	8.74531e-09
PODXL2	1.21152	1.26997e-19	1.04418e-17
IGDCC4	1.21088	4.56449e-05	0.000478865
QRICH2	1.21016	1.23829e-06	1.9436e-05
ZNF502	1.20565	0.0367128	0.117093
ASIC4	1.20358	0.00229871	0.0130871
AL596244.1	1.20091	0.000198753	0.00169949
DET1	1.19832	0.0367027	0.117088
EEF1A2	1.19805	1.4903e-32	4.13251e-30
BAAT	1.19588	3.22674e-05	0.000354565
NPL	1.19457	1.69512e-05	0.000204369
PLAC8L1	1.19454	0.000618413	0.00445068
AC025449.1	1.19414	0.0113049	0.0475955
TADA2B	1.18998	0.000413948	0.00317121
CTC1	1.18953	6.50648e-07	1.09022e-05
LMLN	1.18912	0.00110024	0.00722691
ICA1L	1.18889	3.50274e-06	5.02901e-05
ZNF501	1.18809	0.00140889	0.00878891
GRK4	1.18521	0.00323567	0.0173658
C1orf53	1.18252	0.000493817	0.0036911
MTUS1	1.18229	4.94849e-05	0.000513814
AC069222.1	1.18093	0.00507127	0.0252262
ZDHHC11B	1.18034	2.25864e-05	0.000262463
CLGN	1.17809	1.10437e-06	1.7568e-05
RNF31	1.1766	0.00434933	0.0222052
MT-TI	1.1765	8.38756e-05	0.000809119
APOL6	1.17236	1.05743e-11	3.71362e-10
MERTK	1.16998	0.00728566	0.033883
CDH13	1.16957	4.89592e-09	1.20425e-07
AC007608.3	1.16897	5.24661e-07	8.89658e-06
PELP1	1.16749	0.000137434	0.00124032
KCTD7	1.16053	0.000408276	0.00313966
COL6A2	1.1574	0.0263644	0.0909379
PSPH	1.15572	1.62935e-05	0.000196942
PPP1R14C	1.15426	0.0327717	0.107606
DCAF4L1	1.15119	0.000412497	0.00316523
SLC43A1	1.15025	9.98902e-14	4.4563e-12
CEBPB	1.14882	2.1756e-07	3.99057e-06
AC080112.1	1.14807	0.00773711	0.0355254
SPEG	1.14436	0.000259344	0.00212803
BACE1	1.14199	0.0195534	0.0730343
ZNF529	1.14197	6.8381e-05	0.000683423
ZNF682	1.1392	0.0118786	0.0493933
LIF	1.13625	3.81566e-11	1.24334e-09
AL031673.1	1.13601	0.00232483	0.013206
AL121900.2	1.13332	0.0157518	0.0617927
ZDHHC8	1.13176	2.93055e-06	4.25939e-05
STEAP1	1.13166	3.3193e-34	1.04315e-31
AC090204.1	1.13049	7.96058e-07	1.31058e-05
CEBPG	1.12892	1.26804e-23	1.5327e-21
COL6A1	1.12752	7.55275e-22	7.57525e-20
FAM225B	1.1258	2.11855e-06	3.17715e-05
L3MBTL3	1.12496	7.62268e-11	2.36915e-09
VEGFA	1.12198	7.1679e-17	4.56615e-15
AP001505.1	1.12023	0.000373948	0.0029105
PLAUR	1.11771	4.63187e-20	3.99414e-18
PSAT1	1.11692	1.26273e-32	3.57151e-30
ANTXR2	1.11427	0.000111204	0.00103668
RASGEF1A	1.11104	4.49747e-05	0.000473238
SNORD10	1.10889	0.00243058	0.0136782
ZNF566	1.10802	0.00989093	0.0430657
AC097382.2	1.10617	0.0051076	0.0253623
GULP1	1.10542	0.00243895	0.0137034
SUDS3P1	1.1009	0.000121254	0.00111719
FAM86HP	1.10061	0.00873258	0.0390193
AL356019.2	1.09984	0.0151641	0.0598522
LINC01399	1.09882	0.00174335	0.0104601
SLC16A6P1	1.09802	0.00220719	0.0126732
NUP50-DT	1.09633	0.00116525	0.00758353
CYP4V2	1.0956	0.00696686	0.0326892
CAB39	1.092	0.000552495	0.00404629
HCP5	1.09108	0.0016529	0.0100319
AC073896.1	1.08794	0.00444547	0.0225903
LMO4	1.08499	7.25317e-07	1.20392e-05
PRRT3-AS1	1.08341	0.00790799	0.0360293
PCDHGB2	1.08336	0.0246752	0.086762
AOC3	1.08234	0.000372063	0.00290062
AL132780.4	1.082	0.00445147	0.0226042
CLDN15	1.08179	7.79836e-05	0.000763214
SLC7A1	1.08045	2.16327e-18	1.56087e-16
SOBP	1.07596	1.76171e-08	3.89282e-07
CA11	1.0753	0.00273532	0.0150752
GCNA	1.07475	2.72932e-05	0.000309031
C5	1.07448	5.69024e-07	9.62167e-06
SMKR1	1.06841	0.0038274	0.0199584
THSD1	1.06417	0.000553967	0.00405288
ATF4	1.06376	4.95347e-33	1.49047e-30
NPIPB5	1.06354	0.0399735	0.124079
AC010168.1	1.06223	9.973e-07	1.60636e-05
ZNF529-AS1	1.06217	0.000198931	0.00169987
KCNQ4	1.06213	0.00114292	0.00747605
SBK1	1.06135	2.53363e-07	4.59366e-06
STEAP2	1.06059	1.7133e-19	1.37668e-17
P3H3	1.05985	1.94975e-05	0.000230161
SLC3A2	1.05897	7.04066e-20	5.95362e-18
MYL5	1.05888	2.89991e-05	0.00032454
RASIP1	1.05404	0.0156799	0.0615276
NMI	1.054	1.68454e-06	2.57544e-05
BCL2	1.05384	0.0187538	0.070555
TMEM170A	1.05241	3.63126e-09	9.08908e-08
KRT86	1.04775	1.67674e-07	3.14876e-06
SETD7	1.04739	7.92363e-15	3.95958e-13
NXPH4	1.04554	0.000366885	0.00287292
APLF	1.04548	1.30738e-06	2.03847e-05
ICA1	1.04161	9.76047e-08	1.94139e-06
PIK3AP1	1.04145	2.48701e-05	0.000285946
ZNF469	1.03889	0.017778	0.0677684
DGAT1	1.03678	0.0105518	0.0452206
PLIN4	1.03451	0.00047915	0.00359096
SP2-AS1	1.03315	0.00138632	0.00869032
FNBP1	1.03011	1.19858e-07	2.35094e-06
CARD9	1.03011	8.93947e-05	0.000851994
IL23A	1.02952	3.98657e-15	2.09584e-13
AP003469.4	1.02951	0.00368079	0.0192578
RORC	1.02864	6.72609e-06	8.89948e-05
ZBED3-AS1	1.02461	2.01701e-06	3.04749e-05
TSC22D3	1.02375	0.00208956	0.0121208
RPA4	1.02145	0.0019297	0.0113755
STOML1	1.01951	0.0122776	0.0507394
SQSTM1	1.01876	2.57178e-27	4.43537e-25
PSMB8	1.01835	8.7677e-11	2.6955e-09
AOC2	1.0172	0.000446314	0.00337348
NR1H2	1.01606	1.50053e-08	3.38985e-07
PLCG2	1.01448	1.36209e-06	2.10982e-05
Z93943.1	1.0141	0.0248852	0.0872618
DDX60	1.01403	0.00165724	0.0100458
ZIC2	1.01366	0.031893	0.105455
XPOT	1.01171	1.66121e-29	3.45482e-27
ATF5	1.01157	0.00142923	0.00890406
PTPRS	1.01126	0.00159714	0.00976512
KIF26A	1.0041	0.00286317	0.0156517
TTC39C	1.00349	0.00480518	0.0240804
AC025048.2	1.00275	0.000239471	0.00199094
MARS	1.00135	2.47059e-18	1.74695e-16
LINC02128	-1.00159	0.00924723	0.0407905
ATL1	-1.00278	3.13264e-09	7.89693e-08
AL590428.1	-1.005	3.06644e-05	0.000339018
PLEKHG4	-1.0059	6.34839e-07	1.06626e-05
STON2	-1.00597	5.3824e-05	0.000550781
CUBN	-1.00653	0.0200243	0.0743502
AGMO	-1.0073	0.000990187	0.00661778
PRAF2	-1.0076	2.97719e-05	0.000331002
ITPRID2	-1.00775	6.84688e-32	1.76052e-29
RGL1	-1.00814	1.5417e-15	8.45067e-14
PIK3R3	-1.00849	4.70086e-06	6.53683e-05
CCN6	-1.01048	0.00177765	0.0106343
PDK1	-1.01092	1.02587e-14	5.03746e-13
ST6GALNAC5	-1.01467	0.00426239	0.021848
DISC1	-1.01477	0.00243758	0.0137034
AC092919.2	-1.01704	9.1744e-06	0.000117629
CAV1	-1.01733	4.4661e-15	2.32205e-13
WASIR2	-1.01747	0.0076653	0.0352415
P3H2	-1.01818	5.87324e-09	1.42714e-07
LRRC20	-1.01837	5.80539e-06	7.83396e-05
ACER2	-1.01907	0.00444713	0.0225903
DCAF6	-1.02029	1.06317e-20	9.7632e-19
NDUFA4L2	-1.02172	4.80204e-05	0.000500077
AC132872.3	-1.02185	0.000733924	0.00512045
STX1B	-1.02225	0.00246325	0.013829
BTG2	-1.02393	3.81843e-09	9.52384e-08
BRWD3	-1.02401	2.21188e-20	1.96732e-18
RHOV	-1.02464	1.61426e-05	0.000195285
RBM26-AS1	-1.02479	0.0294779	0.0990206
HOXC6	-1.02632	0.00129716	0.00825212
CRABP2	-1.02747	1.10445e-08	2.55215e-07
IQSEC1	-1.02865	0.000293629	0.00236744
GPER1	-1.02949	0.0341489	0.111064
MYL9	-1.02957	3.55271e-06	5.09042e-05
AP000221.1	-1.03254	0.00182578	0.0108558
AC138470.1	-1.03327	0.0295118	0.0991107
ANG	-1.03776	0.0117745	0.0490516
HIST1H2AE	-1.03987	0.00567031	0.0277193
C16orf46	-1.04022	0.000392678	0.00303955
ACSL5	-1.04053	5.9867e-10	1.6732e-08
NCK1-DT	-1.04076	6.33919e-05	0.000637616
PGK1	-1.04534	1.35508e-36	4.56275e-34
RRAS	-1.04581	0.000153615	0.00136373
RPL10P13	-1.04642	0.00242846	0.0136717
MT-ND6	-1.04668	1.2849e-18	9.46411e-17
AL450998.2	-1.04705	0.000292788	0.00236202
DACH1	-1.04759	7.00436e-07	1.16536e-05
AC007277.1	-1.04793	7.54392e-10	2.08779e-08
TNS2	-1.0484	8.38315e-05	0.000809119
TEF	-1.04991	1.08017e-06	1.72218e-05
AC132938.5	-1.05045	0.000418755	0.00319937
WT1	-1.05049	6.03179e-08	1.23268e-06
ENO1P1	-1.05353	0.00971308	0.0424876
AC137767.1	-1.05469	3.04238e-05	0.000337189
TCEANC2	-1.05616	0.0142881	0.0571604
KCNQ5	-1.05649	0.00363985	0.0190859
GADD45B	-1.0572	0.0134432	0.0545362
ROBO2	-1.0576	3.99916e-06	5.64996e-05
BTN2A2	-1.05968	0.00162931	0.00993178
MUC1	-1.05973	3.78058e-07	6.60062e-06
NIFK-AS1	-1.05999	0.00852472	0.0382962
RF00019	-1.06003	0.00625884	0.0301268
SYCE1L	-1.06363	0.000363939	0.00285935
FZD10-AS1	-1.06437	0.000583542	0.00423203
STARD9	-1.06692	3.01041e-07	5.37541e-06
TNS3	-1.06975	2.27843e-22	2.44103e-20
AGAP11	-1.07387	0.0274656	0.0938661
MLLT3	-1.07435	7.18908e-08	1.45033e-06
BHLHE40	-1.07642	1.08987e-23	1.32871e-21
AC069120.1	-1.07684	1.87855e-05	0.000223158
DPYSL3	-1.07705	1.88371e-17	1.26253e-15
AC098934.1	-1.078	0.0208179	0.0764692
AC092135.3	-1.07914	0.00780197	0.0356957
CD4	-1.08002	1.35067e-13	5.91367e-12
AKAP12	-1.08017	3.1811e-22	3.35724e-20
LYNX1	-1.08141	0.0332502	0.108899
MAMDC4	-1.08246	0.00341801	0.0181311
AKR1C1	-1.08399	7.83913e-06	0.000102554
SYT17	-1.0854	3.98212e-06	5.63152e-05
NDRG4	-1.08629	0.000116343	0.00107819
STRA6	-1.08648	1.02764e-09	2.76292e-08
TRPV4	-1.08657	1.17747e-05	0.000147491
TMEM177	-1.0874	0.00166232	0.0100679
AC007996.1	-1.08824	0.00021684	0.00182424
RBMS2	-1.092	0.00354995	0.0186838
SPATA12	-1.09257	0.00136018	0.00856191
FAM114A1	-1.09337	1.49095e-07	2.84933e-06
LINC00672	-1.09385	0.00194422	0.0114468
CD72	-1.09387	0.000913866	0.00618066
TTLL7	-1.09788	7.20639e-08	1.45175e-06
AL109613.1	-1.0988	9.192e-07	1.49429e-05
KIZ	-1.09969	5.31475e-11	1.68523e-09
VSIR	-1.09983	0.000418585	0.00319937
KIAA1324L	-1.10136	4.0705e-06	5.73357e-05
CXCL8	-1.10242	4.4573e-06	6.21036e-05
CCDC24	-1.10275	0.00272655	0.0150327
SERPINB9	-1.10297	4.97262e-06	6.87417e-05
CSRNP1	-1.10558	8.39265e-06	0.000108789
RPS20P22	-1.10583	0.00408426	0.0210879
FER1L4	-1.10673	1.03225e-05	0.000131159
CARHSP1	-1.10941	2.09313e-13	9.02471e-12
AL031123.2	-1.11129	0.00599625	0.0289911
HIST2H2AA3	-1.11238	0.00199562	0.0116813
UTRN	-1.1131	5.00548e-11	1.59791e-09
BAIAP2-DT	-1.11403	4.04918e-10	1.15218e-08
SKAP1	-1.1163	2.00291e-24	2.64721e-22
RASGRF2	-1.11635	2.87161e-22	3.0534e-20
TRIB1	-1.11673	9.87341e-12	3.50828e-10
PDK3	-1.11769	4.68074e-08	9.73456e-07
SLC25A42	-1.11785	2.10855e-05	0.000246643
AC021218.1	-1.11867	7.96382e-10	2.19114e-08
AC114488.1	-1.12143	0.00075752	0.00525655
HIST2H2AA4	-1.12305	0.00167408	0.0101207
EMC10	-1.12336	0.000101526	0.00095274
PIAS3	-1.12468	2.21819e-06	3.30555e-05
MMP24OS	-1.12929	5.59885e-08	1.15086e-06
KLF2	-1.12978	0.00406161	0.0209939
NUDT16P1	-1.13053	0.0247877	0.0870494
PHETA2	-1.13198	0.000920936	0.00621961
IRF6	-1.13265	1.69728e-08	3.76222e-07
GLUL	-1.13542	6.04301e-11	1.89491e-09
THAP8	-1.13634	0.00405278	0.0209636
VSIG1	-1.1369	1.13345e-05	0.000142482
KDM3A	-1.13752	1.92829e-24	2.57263e-22
ADA	-1.14372	1.69715e-07	3.17476e-06
ADAMTSL2	-1.1449	5.66584e-12	2.04927e-10
KDM4A-AS1	-1.14498	0.0021788	0.0125437
C8orf58	-1.14579	3.13213e-06	4.53373e-05
AC027644.3	-1.14598	0.00071309	0.00499481
AC110769.2	-1.14905	0.00179088	0.0106953
GRHL1	-1.15161	3.46874e-10	9.91008e-09
IDH2	-1.15197	3.58667e-13	1.50067e-11
TESMIN	-1.15291	3.62237e-05	0.000392989
ANKRD37	-1.15594	5.82048e-11	1.82918e-09
TNFRSF14-AS1	-1.15665	0.00120492	0.00777017
AC104162.2	-1.15797	0.0427693	0.130551
SLC25A35	-1.15818	0.000735851	0.00513136
ATG9B	-1.15965	7.32557e-05	0.00072497
TP53INP2	-1.16029	5.05082e-06	6.96865e-05
CADM4	-1.16063	0.000100102	0.000944389
CACNA1F	-1.16252	1.87484e-05	0.000223158
DNAH12	-1.1628	0.00156862	0.00961573
HIST1H2BN	-1.16305	0.0180384	0.0684464
CHST15	-1.16413	4.25931e-14	1.98796e-12
AL513534.2	-1.16419	0.00358018	0.0188079
GASAL1	-1.16488	1.08294e-11	3.79082e-10
SCNN1A	-1.16792	1.0192e-12	3.99266e-11
ZNF69	-1.16875	3.49005e-06	5.02099e-05
FOS	-1.16912	0.000205851	0.00174948
ADAMTSL5	-1.17046	5.39659e-05	0.000551834
BICC1	-1.17053	6.42929e-15	3.24725e-13
ZNF20	-1.17082	0.0109639	0.0464923
PLEKHO1	-1.17216	0.0375263	0.118847
S100A1	-1.17298	0.00137282	0.00862481
SLC2A3	-1.17358	3.4411e-26	5.53e-24
DSEL	-1.17777	1.1459e-07	2.26016e-06
TMPRSS5	-1.17897	0.000928114	0.00626211
P4HA1	-1.17988	8.75432e-30	1.87581e-27
TRAC	-1.18265	2.73466e-06	4.00347e-05
SLC44A3	-1.18343	2.61587e-07	4.71858e-06
DGKB	-1.1842	3.94475e-05	0.000422307
CALHM3	-1.18502	5.00796e-05	0.000518467
PLEKHG2	-1.18644	1.4657e-08	3.31646e-07
AC093425.1	-1.18664	0.0073439	0.0340628
PPP1R1C	-1.18685	1.86942e-08	4.11156e-07
NMB	-1.18822	0.00661659	0.0314739
ATP8B1	-1.18925	1.66642e-06	2.55049e-05
AL031058.1	-1.18986	0.00176139	0.010546
METTL27	-1.19004	0.000268956	0.00218471
FAXDC2	-1.19195	0.00673855	0.0319317
LEMD1	-1.19445	2.58157e-07	4.66861e-06
SERPINI1	-1.19518	2.54734e-08	5.46655e-07
KCNH2	-1.19715	9.07698e-05	0.00086384
EPHB6	-1.19723	9.14928e-14	4.09459e-12
FRMD4B	-1.19779	7.18263e-09	1.71005e-07
IL10RB	-1.1978	0.0104122	0.0447836
MISP3	-1.19954	2.9559e-11	9.76691e-10
SERPINE1	-1.20032	6.27984e-09	1.52071e-07
GABRE	-1.20145	0.000181766	0.00157219
CASS4	-1.20166	1.12329e-05	0.00014133
HOTAIRM1	-1.2021	0.000207197	0.00175986
KLK3	-1.20989	0.0165032	0.064081
APOBEC3D	-1.21077	0.00597482	0.0289073
NR4A1	-1.21141	0.000672738	0.0047516
KCNS3	-1.21224	5.72192e-06	7.74348e-05
CCNG2	-1.21345	1.22295e-07	2.3921e-06
DLGAP1-AS2	-1.21354	1.09339e-13	4.84726e-12
REEP2	-1.21483	1.31451e-05	0.000163211
KALRN	-1.21485	8.34273e-10	2.28207e-08
APOBEC3B	-1.2158	4.68876e-12	1.70984e-10
SYNGR1	-1.2163	7.23578e-05	0.000718964
DBNDD1	-1.21648	3.46012e-05	0.000377569
AC020915.3	-1.21665	2.0388e-07	3.75426e-06
MYH14	-1.21734	0.0136312	0.0551092
FGD5	-1.2184	8.76318e-29	1.69766e-26
RPL17	-1.22298	3.18058e-07	5.65784e-06
FOLR1	-1.22303	6.72e-13	2.69219e-11
SLC16A13	-1.22313	0.00119409	0.00771795
SYTL3	-1.23164	5.4924e-10	1.54114e-08
TXNIP	-1.23325	8.43187e-15	4.19872e-13
FAM162A	-1.2335	6.34339e-22	6.5006e-20
LDHA	-1.23364	6.22222e-15	3.15428e-13
FOXO1	-1.23369	0.000137076	0.00123789
C3orf67	-1.23947	4.23604e-12	1.56006e-10
TJP3	-1.23965	0.000119095	0.0011001
S1PR5	-1.23966	0.0256687	0.0891909
AC105460.1	-1.24107	0.00135589	0.00855143
HES6	-1.24466	2.79948e-05	0.000315461
AL451165.2	-1.24528	0.0209533	0.076847
SLC4A8	-1.2485	0.015597	0.0612704
EEF1G	-1.25097	0.0461835	0.138316
DGUOK-AS1	-1.25147	8.01713e-09	1.88649e-07
FOXL1	-1.25372	0.000214194	0.00180628
AL669942.1	-1.25567	0.0356417	0.114824
ISYNA1	-1.25675	0.00225054	0.0128803
GDA	-1.25752	0.00100412	0.00669247
CDK5RAP3	-1.26025	4.35029e-15	2.27859e-13
SQOR	-1.26102	3.59642e-18	2.48101e-16
GRIN2B	-1.26152	6.90231e-13	2.75741e-11
RSRP1	-1.26293	0.00117052	0.00761106
PSD2	-1.26603	1.17175e-10	3.54838e-09
DLL4	-1.26613	3.36618e-13	1.4168e-11
PLA1A	-1.26895	0.0372603	0.118291
AC018629.1	-1.27077	1.36718e-11	4.71578e-10
PSMD6-AS2	-1.27228	1.2149e-05	0.000151911
AC023449.2	-1.2726	0.00650142	0.0310514
GXYLT2	-1.27268	0.000520124	0.00385044
LRP4	-1.27426	0.00190974	0.0112766
ADCY10P1	-1.2745	0.00204922	0.011926
LINC00659	-1.27542	0.011854	0.0493202
ZNF488	-1.27754	1.30701e-05	0.000162566
OLMALINC	-1.27842	3.17714e-07	5.65784e-06
IQCD	-1.27875	0.00058081	0.0042187
AKAP2	-1.2796	0.0218268	0.0793089
HIST1H3E	-1.28047	0.0240571	0.0851939
NDRG2	-1.28086	0.000156018	0.00137987
HOXA-AS2	-1.28146	0.00242817	0.0136717
NRG4	-1.28228	7.25809e-10	2.01262e-08
IFIT1	-1.28335	1.67379e-05	0.000201968
LINC01124	-1.28359	7.17952e-08	1.45033e-06
MANCR	-1.28727	1.0201e-09	2.74786e-08
ZNF227	-1.28922	0.000115701	0.00107365
PLOD2	-1.29163	9.19271e-07	1.49429e-05
AC009275.1	-1.29446	6.02985e-08	1.23268e-06
MKLN1-AS	-1.29764	0.00086229	0.00587404
RARB	-1.30103	0.000394415	0.00304965
SLC38A3	-1.30173	4.47353e-07	7.67774e-06
PTGES	-1.30488	0.000330489	0.00263906
IFI6	-1.30558	7.39559e-05	0.000730877
MSH5-SAPCD1	-1.30635	0.0435067	0.132231
CDH1	-1.31417	5.90637e-22	6.09692e-20
AGBL2	-1.3226	1.51687e-08	3.42129e-07
TBX2	-1.32556	7.47017e-08	1.50061e-06
UCP2	-1.32632	3.95004e-05	0.000422553
CCDC110	-1.33449	1.87308e-05	0.000223158
DLX6	-1.3346	1.59879e-05	0.000194078
PLAT	-1.33471	2.14243e-06	3.20616e-05
ACOT11	-1.33504	1.58898e-11	5.41478e-10
GASK1B	-1.33715	0.000117392	0.00108691
IGSF9	-1.33726	0.000351374	0.00278071
SCARNA9	-1.33766	0.0249889	0.0874952
AP002852.1	-1.33855	2.56531e-06	3.78691e-05
AC040970.1	-1.33864	0.00156627	0.00960544
SH3D21	-1.33882	8.71911e-12	3.12959e-10
NEK10	-1.33955	0.000266584	0.00216918
TFPI	-1.33969	6.69345e-09	1.60439e-07
HIST1H2BJ	-1.34058	0.000193797	0.00166001
BCL2L15	-1.34228	1.09846e-07	2.16961e-06
VAC14-AS1	-1.34287	0.00096169	0.00646398
AL009179.2	-1.34386	0.000872622	0.00593299
CAMK4	-1.34509	2.27557e-18	1.62612e-16
LIMD1-AS1	-1.34848	9.03248e-05	0.000860184
VILL	-1.34922	0.00140686	0.00878404
LRRC66	-1.35149	0.00387617	0.0201385
NLGN2	-1.35497	0.000647756	0.00461722
ZNF710-AS1	-1.3564	0.000835725	0.0057234
TFF1	-1.3594	4.02839e-07	6.99013e-06
LINC01814	-1.36134	0.0260607	0.090157
C4orf47	-1.36455	5.20064e-05	0.000535669
HMOX1	-1.3678	2.43084e-06	3.60346e-05
BCAM	-1.36981	3.9504e-14	1.88103e-12
RCSD1	-1.36982	1.44586e-08	3.28209e-07
ZBTB7C	-1.37098	0.00196167	0.0115255
TTC41P	-1.37497	0.0117135	0.0488507
ENO3	-1.3753	4.99593e-16	2.87205e-14
YPEL2	-1.37657	2.5855e-06	3.81274e-05
MYO15A	-1.37827	0.000167908	0.00146941
LINC01559	-1.3855	8.29133e-27	1.34777e-24
CGN	-1.38582	2.18706e-27	3.83955e-25
PCCA	-1.38601	1.29674e-27	2.32133e-25
HIST1H2BH	-1.38633	5.01841e-06	6.9307e-05
ARHGAP33	-1.3909	1.45822e-06	2.24887e-05
CYTH4	-1.3922	0.00024499	0.00203086
PCSK5	-1.39489	1.42314e-14	6.91614e-13
FRRS1	-1.40053	5.54629e-09	1.35234e-07
ADM	-1.40457	4.8777e-08	1.00848e-06
CD24	-1.40594	4.31213e-29	8.71173e-27
KREMEN1	-1.41299	1.90977e-33	5.8713e-31
PODNL1	-1.41323	0.000653228	0.00464766
MTSS1	-1.41631	1.89329e-08	4.1576e-07
ENPP5	-1.41805	0.00147979	0.00917054
SHANK2-AS1	-1.41906	0.00135723	0.00855346
PLEKHB1	-1.42098	7.41284e-14	3.36001e-12
CDKL2	-1.42099	0.00164356	0.00999711
SDAD1P1	-1.42269	0.00012571	0.00114844
SRGAP3	-1.42517	6.95489e-05	0.000694114
DARS-AS1	-1.42639	8.09712e-05	0.000785387
FBXO2	-1.42711	3.2875e-07	5.84068e-06
CEACAM1	-1.42766	8.37985e-23	9.40538e-21
JCAD	-1.42967	1.44416e-11	4.9571e-10
LINC01569	-1.43078	0.00650132	0.0310514
HLA-V	-1.43285	0.000574306	0.00418436
NEURL1B	-1.43705	0.000162014	0.00142223
RAB42	-1.44217	6.18937e-05	0.000623496
RGS9	-1.44296	2.86748e-05	0.000321331
GLYCTK	-1.4432	2.52559e-06	3.73218e-05
TCEAL3	-1.44422	8.83561e-17	5.57827e-15
RHOB	-1.44537	3.8727e-17	2.52386e-15
BHLHE41	-1.44541	8.91867e-05	0.00085164
CX3CL1	-1.44664	3.01313e-05	0.000334209
SLC2A1-AS1	-1.44677	5.42159e-11	1.71526e-09
CD82	-1.44754	1.81892e-16	1.10876e-14
SNHG26	-1.44792	0.0151694	0.0598564
RALGPS2	-1.449	1.85871e-11	6.30357e-10
CPLANE2	-1.45005	0.00149816	0.00926813
CCDC151	-1.45444	5.69957e-05	0.000579463
AC124947.2	-1.45792	6.74624e-09	1.6143e-07
PROC	-1.45827	2.77128e-05	0.000312773
UBASH3B	-1.45863	2.71992e-16	1.623e-14
HIST1H4H	-1.45944	5.61297e-05	0.00057148
FCGRT	-1.46021	5.74036e-11	1.80802e-09
SIT1	-1.46042	5.20806e-06	7.15767e-05
SAT1	-1.46149	2.19915e-27	3.83955e-25
FAM95B1	-1.46256	0.000882862	0.00599397
IQCH	-1.46577	1.79867e-09	4.6673e-08
ACBD7	-1.46715	3.02428e-16	1.77467e-14
AP002478.1	-1.46794	5.24537e-07	8.89658e-06
CADPS2	-1.47259	6.85465e-37	2.42346e-34
BCL6	-1.47505	3.57545e-05	0.000389554
C2orf81	-1.47791	0.00165354	0.0100319
AC036222.1	-1.47811	7.62705e-07	1.26007e-05
AC009779.3	-1.48033	1.75559e-09	4.56389e-08
HDAC11	-1.48245	1.23766e-06	1.9436e-05
SCN3A	-1.48306	0.000245444	0.00203343
AL353194.1	-1.48476	8.44393e-07	1.38531e-05
NT5DC2	-1.48478	1.6948e-07	3.17455e-06
FAM43A	-1.48829	1.26535e-11	4.37521e-10
MYO7A	-1.48875	6.04788e-08	1.23419e-06
AC009962.1	-1.4911	1.36363e-05	0.000167982
MT-TN	-1.4913	5.60723e-06	7.61743e-05
F5	-1.49493	5.0632e-32	1.32599e-29
CDC42BPG	-1.49658	9.22196e-19	7.04956e-17
AC011389.1	-1.50894	1.69712e-10	5.0316e-09
LPXN	-1.51113	0.000588876	0.00425978
TYMSOS	-1.52085	4.26094e-06	5.96025e-05
NCKAP5	-1.52125	2.80978e-05	0.000316369
CES1	-1.52174	0.0140915	0.0565499
TWSG1	-1.52225	0.00984765	0.0429302
LGALS8	-1.52334	0.00200999	0.0117557
AC007390.2	-1.52411	7.55071e-06	9.91477e-05
OLFML2A	-1.52607	3.82628e-05	0.00041118
AFAP1L2	-1.52856	5.99523e-20	5.1075e-18
C17orf99	-1.52914	1.45527e-07	2.78867e-06
AC009126.1	-1.53316	2.04521e-05	0.000240227
IGSF3	-1.53357	0.000184524	0.00158972
GNAL	-1.53485	5.70663e-05	0.000579764
TBX2-AS1	-1.53566	1.64227e-09	4.30091e-08
MAPK8IP1	-1.53774	2.21123e-08	4.81095e-07
GLI3	-1.53968	2.75365e-11	9.16284e-10
LDLRAD1	-1.54262	4.84159e-06	6.71931e-05
MYH7B	-1.54467	8.75023e-36	2.87781e-33
FGF11	-1.55364	0.00135581	0.00855143
TSPAN5	-1.55646	8.59496e-16	4.84263e-14
SCARA3	-1.55709	4.12037e-06	5.79228e-05
FUT8-AS1	-1.55729	0.000188074	0.00161588
ABHD1	-1.55833	5.57249e-06	7.59211e-05
TMEM74B	-1.55852	1.04935e-05	0.000133093
GBP2	-1.55888	2.27993e-07	4.16035e-06
BCL3	-1.55975	0.000321606	0.00257539
WDR66	-1.56246	4.96022e-12	1.80327e-10
MAP3K8	-1.56383	3.51243e-08	7.41385e-07
IER2	-1.56617	0.00757858	0.0349336
TNC	-1.56952	4.15995e-66	7.35375e-63
LINC01948	-1.57014	8.37585e-10	2.2867e-08
EPHB2	-1.57032	3.57376e-58	4.59455e-55
GSN	-1.57223	7.07261e-20	5.95362e-18
AC097534.2	-1.57362	3.4128e-07	6.01793e-06
CLDN3	-1.57819	1.45457e-09	3.83779e-08
CCDC103	-1.57967	0.00296444	0.0160927
TMEM150C	-1.583	5.33954e-06	7.30994e-05
FAM13A	-1.58949	0.0170826	0.065934
ETNK2	-1.59504	3.31148e-07	5.86854e-06
LINC01268	-1.59589	3.95758e-07	6.88415e-06
PAQR8	-1.59665	3.9885e-10	1.13721e-08
LY6G6F-LY6G6D	-1.60028	4.01594e-06	5.66801e-05
LSP1	-1.60203	0.000157199	0.00138598
AC007114.1	-1.6029	4.86163e-06	6.7405e-05
COL9A3	-1.60737	1.38473e-20	1.25531e-18
LINC01315	-1.60829	2.73666e-08	5.84955e-07
S100A3	-1.61209	4.8958e-11	1.56999e-09
MIR100HG	-1.6133	0.00253879	0.0141575
AC011389.2	-1.62004	3.07953e-05	0.000339974
F10	-1.62418	1.11333e-12	4.33737e-11
FAM178B	-1.62571	7.01867e-05	0.000699986
ACOX2	-1.62639	0.000738972	0.00514551
WNT4	-1.62803	0.00355457	0.0187011
TSHZ2	-1.62961	0.000410002	0.00314951
AC010378.2	-1.63164	3.35486e-07	5.93797e-06
TP53INP1	-1.63371	0.00239043	0.0135006
LCK	-1.63575	5.6694e-29	1.12925e-26
MYB	-1.63843	3.82176e-39	1.74346e-36
SRPX2	-1.6432	1.36338e-09	3.61066e-08
CCT7P2	-1.64352	9.01681e-16	5.06015e-14
AL357033.2	-1.64444	0.0189577	0.0711896
DNASE1	-1.64959	0.000856366	0.00583931
MIR1-1HG-AS1	-1.65078	1.16402e-12	4.52243e-11
TPPP3	-1.65083	8.08177e-05	0.000784436
AHNAK	-1.65285	0.00515143	0.025553
SPACA6	-1.65439	1.06232e-05	0.000134618
HOXC4	-1.65656	2.78238e-08	5.9349e-07
AC022400.9	-1.66642	5.55177e-06	7.57117e-05
GRAP2	-1.66865	0.000710175	0.00497933
LINC01348	-1.67254	1.85297e-05	0.00022151
BNIP3L	-1.67492	5.43623e-47	3.66091e-44
PTGER4	-1.67573	0.00148288	0.00918569
NDRG1	-1.67791	1.27164e-16	7.85306e-15
ZBTB20	-1.67815	0.0155934	0.0612704
BRAT1	-1.68075	2.35776e-15	1.27265e-13
APOE	-1.68106	1.20621e-06	1.90595e-05
SMIM6	-1.68613	2.53406e-13	1.08926e-11
BAIAP3	-1.68648	4.3576e-07	7.49697e-06
AC010327.1	-1.68998	8.35707e-11	2.58047e-09
CCDC74A	-1.69373	4.89637e-09	1.20425e-07
HIST1H2BC	-1.70273	5.09647e-08	1.05065e-06
ANGPT2	-1.70674	1.401e-06	2.16298e-05
ARID5B	-1.70859	9.33837e-28	1.71511e-25
AC006449.6	-1.72271	7.99696e-06	0.000104225
PPP1R3B	-1.72353	5.96934e-07	1.00618e-05
ASPRV1	-1.72709	3.46642e-15	1.83603e-13
GALNT10	-1.73197	7.89959e-09	1.86369e-07
LINC00589	-1.73446	0.00909744	0.0402553
RASGRF2-AS1	-1.73513	9.11671e-07	1.48535e-05
FGFR3	-1.73613	1.55695e-10	4.66492e-09
ATP10A	-1.73727	2.56006e-13	1.0971e-11
EHD2	-1.73992	4.51316e-09	1.11974e-07
HIST1H1C	-1.74584	7.81116e-18	5.3624e-16
BMP5	-1.7466	2.12591e-17	1.41814e-15
AC104088.2	-1.75857	8.54253e-07	1.39693e-05
AC005256.1	-1.76006	6.96411e-07	1.1614e-05
CHRNA1	-1.7602	4.96347e-16	2.86504e-14
AL136295.5	-1.76184	0.000151939	0.00135481
2020-12-01	-1.76281	8.48935e-10	2.31323e-08
AC022144.1	-1.76365	2.04171e-05	0.000240016
AC099795.1	-1.77025	1.69491e-17	1.1414e-15
AC005077.4	-1.77776	0.0002629	0.00215034
MPP7	-1.77899	4.08593e-27	6.87895e-25
CCDC74B	-1.7792	1.43447e-08	3.26145e-07
FASLG	-1.78434	2.35794e-18	1.67568e-16
HAS2-AS1	-1.78602	4.33399e-05	0.000458423
DKK1	-1.78742	2.32808e-12	8.64139e-11
TNFRSF19	-1.7932	4.1174e-14	1.93449e-12
CALB1	-1.79334	1.3211e-19	1.07994e-17
NR2F1	-1.79753	2.01139e-32	5.4702e-30
LINC02058	-1.79859	9.78188e-11	2.98137e-09
MTMR11	-1.81773	1.57483e-10	4.70852e-09
PITX2	-1.81897	1.94252e-13	8.42672e-12
SLC7A8	-1.8198	1.58733e-10	4.73586e-09
NR2F1-AS1	-1.8243	1.32235e-06	2.05954e-05
IL1R2	-1.8306	2.08458e-12	7.84044e-11
MME	-1.83239	3.66904e-43	1.92176e-40
HEY2	-1.84354	3.40483e-12	1.2605e-10
RNASE4	-1.85046	0.00257477	0.0143356
PCP4	-1.85409	7.66879e-05	0.000752616
CDH17	-1.8555	3.8928e-07	6.78815e-06
LUM	-1.86099	7.66172e-10	2.11625e-08
EHF	-1.8743	1.75209e-14	8.48565e-13
RARRES2	-1.88113	1.22896e-18	9.09947e-17
COL27A1	-1.88553	1.73819e-09	4.52698e-08
PILRB	-1.88713	0.00415471	0.0214047
SLC38A4	-1.9026	2.84338e-07	5.09646e-06
QPRT	-1.9091	0.0175368	0.0672466
GIPR	-1.90987	0.00996224	0.0432743
LINC02582	-1.92095	1.01257e-14	4.98946e-13
GPR183	-1.92263	1.07179e-07	2.12286e-06
ATP2B4	-1.92884	1.61532e-24	2.1756e-22
EGR1	-1.93273	2.276e-16	1.38142e-14
HAS2	-1.9345	3.98891e-17	2.57585e-15
ACRBP	-1.93464	2.57821e-09	6.58142e-08
FXYD6	-1.93732	1.24434e-10	3.76014e-09
PAM	-1.93748	2.35259e-95	8.31759e-92
RCN3	-1.94025	1.12567e-09	3.00362e-08
LINC01186	-1.94699	4.62867e-10	1.30917e-08
SFRP5	-1.95519	8.82727e-05	0.000843481
DNAJC28	-1.95643	5.14206e-11	1.63782e-09
SMIM5	-1.96194	2.27842e-08	4.91181e-07
METTL7A	-1.96948	4.57007e-16	2.64877e-14
DYNC1I1	-1.97164	1.05826e-11	3.71362e-10
DUSP19	-1.97687	4.64438e-05	0.000486164
LINC01117	-1.97711	2.68505e-06	3.939e-05
LINC02404	-1.99583	8.49646e-22	8.46175e-20
AC087762.2	-1.99705	8.37735e-06	0.00010869
SSC4D	-1.99922	8.18099e-05	0.000790811
AL162258.1	-2.00169	0.0318759	0.105423
PRR36	-2.01123	5.50348e-11	1.73728e-09
RGMA	-2.01153	3.00578e-13	1.28035e-11
MUC6	-2.01637	3.6347e-08	7.66049e-07
AC016168.4	-2.01669	0.000121774	0.00112045
AKR1C3	-2.02705	2.24899e-25	3.24543e-23
GTF2IP7	-2.02911	4.32766e-05	0.000458097
AC092072.1	-2.04597	0.000191031	0.00163929
TNFAIP8L1	-2.04628	3.58242e-18	2.48101e-16
COL1A1	-2.04688	7.7004e-08	1.5403e-06
PHYHIPL	-2.05935	1.29467e-31	3.2695e-29
APCDD1	-2.06321	2.53501e-21	2.43878e-19
RBBP8NL	-2.06953	0.000255818	0.00210424
AL355388.2	-2.08676	0.000349622	0.0027715
CA9	-2.08998	2.43646e-47	1.8135e-44
SESN3	-2.10281	1.43559e-54	1.5617e-51
MMP7	-2.11787	0.000837141	0.00573032
SMIM2-AS1	-2.12343	2.10435e-08	4.59965e-07
PEAK1	-2.12897	1.43509e-25	2.11407e-23
OPN3	-2.14058	1.83624e-06	2.78927e-05
MYOM3	-2.14977	1.37046e-09	3.62262e-08
APOC2	-2.15414	9.27843e-10	2.5089e-08
SARDH	-2.16273	4.80718e-10	1.35425e-08
LINC01132	-2.16569	0.00114155	0.00747052
AC104958.2	-2.17256	1.20351e-17	8.18274e-16
SLC2A12	-2.174	2.85013e-17	1.87472e-15
AC007493.1	-2.17562	3.58205e-124	1.68858e-120
TBXAS1	-2.17583	1.6014e-07	3.01961e-06
SMARCA1	-2.18148	9.55138e-47	6.1398e-44
CSPG4	-2.18556	0.000290698	0.00234649
ANK3	-2.18704	3.4995e-32	9.33774e-30
AC147651.1	-2.18827	7.93557e-16	4.48899e-14
RTEL1-TNFRSF6B	-2.1894	0.000177871	0.00154512
AQP7	-2.19411	1.55194e-08	3.48374e-07
PFKFB4	-2.20317	1.44922e-20	1.30541e-18
ESPN	-2.20619	7.22182e-23	8.23637e-21
FSD1	-2.21401	4.17326e-08	8.74344e-07
ALDOC	-2.22626	7.22559e-14	3.28567e-12
FILIP1L	-2.2697	1.24706e-91	3.52719e-88
MMP19	-2.27715	5.87993e-22	6.09692e-20
AC026462.3	-2.27721	1.9019e-12	7.23028e-11
TSPAN8	-2.28101	7.65063e-11	2.36915e-09
EGR2	-2.29257	9.67008e-13	3.81995e-11
CAVIN2	-2.30421	4.9697e-25	6.89035e-23
NEDD9	-2.31019	5.23198e-11	1.66271e-09
CD8B2	-2.33085	2.62468e-17	1.7345e-15
AL117382.1	-2.33429	9.05957e-18	6.18939e-16
TENM2	-2.34061	5.35997e-07	9.07793e-06
SMOC2	-2.3438	8.56726e-22	8.4726e-20
CTSV	-2.34519	3.64751e-24	4.68937e-22
AC135050.2	-2.34803	0.000743125	0.00517188
C6orf99	-2.34871	9.20695e-09	2.14505e-07
RASL11B	-2.36216	0.000350815	0.0027794
ITGA1	-2.38591	3.39088e-22	3.55213e-20
AC026402.2	-2.38887	1.20316e-06	1.90325e-05
DPEP1	-2.38921	6.20044e-27	1.01961e-24
PDZK1	-2.39115	1.99198e-38	8.28548e-36
PLA2G4F	-2.39265	0.0224591	0.080798
KRT23	-2.39837	5.10796e-25	7.01328e-23
LBH	-2.41058	2.16037e-08	4.7148e-07
CA12	-2.4211	0.000263223	0.00215173
CPAMD8	-2.42848	2.83308e-05	0.000318485
CACNG4	-2.43078	5.72559e-25	7.7857e-23
NRN1	-2.4377	0.0113169	0.0476019
ST18	-2.44099	1.96294e-40	9.57237e-38
AP000769.1	-2.44733	9.41961e-11	2.88338e-09
CGNL1	-2.45397	3.99847e-67	8.07805e-64
OPRD1	-2.47604	8.17078e-26	1.24249e-23
GPR146	-2.47656	1.46454e-07	2.80264e-06
ASB4	-2.47916	1.15969e-38	4.9698e-36
PCDH9	-2.48157	7.39377e-08	1.48738e-06
FAM3B	-2.48752	7.62264e-08	1.5269e-06
FN1	-2.49165	1.34185e-46	8.25063e-44
PRICKLE2	-2.49758	1.03872e-15	5.78328e-14
ARHGAP11B	-2.51287	0.00463655	0.0233928
RMST	-2.51685	3.24093e-09	8.12646e-08
TMC8	-2.53442	1.83146e-08	4.03434e-07
AC132872.4	-2.54782	6.17558e-12	2.22793e-10
CREB3L3	-2.57219	0.0276985	0.0944111
TNS1	-2.57674	6.56454e-15	3.30376e-13
A1CF	-2.57765	9.37744e-19	7.05403e-17
SLC35D3	-2.57902	4.35825e-10	1.23764e-08
AC078883.1	-2.58138	2.80546e-18	1.9641e-16
LINC01843	-2.58144	2.84756e-07	5.09749e-06
TBXT	-2.59061	1.67378e-09	4.37535e-08
ATP8B3	-2.6109	4.02488e-26	6.39548e-24
CA8	-2.61443	2.47538e-09	6.35332e-08
MIAT	-2.61688	0.0215496	0.0783832
AC226118.1	-2.62463	6.97008e-24	8.57138e-22
GMFG	-2.63097	1.01149e-06	1.62736e-05
AL157400.2	-2.6486	4.10485e-14	1.93449e-12
LINC00923	-2.65293	7.53238e-09	1.7873e-07
SPAG4	-2.6733	2.46141e-19	1.95557e-17
SGK2	-2.67546	6.54746e-31	1.56939e-28
AQP3	-2.69121	5.51636e-15	2.82654e-13
AMOT	-2.70391	5.32439e-30	1.1952e-27
PCDH19	-2.71916	2.26872e-07	4.14525e-06
PDZK1P1	-2.7536	2.19113e-17	1.45479e-15
IGFN1	-2.77303	0.00243808	0.0137034
DBH-AS1	-2.77774	2.23773e-29	4.58636e-27
LOXL2	-2.80871	2.83612e-15	1.51926e-13
CYTL1	-2.81944	1.2019e-16	7.52091e-15
SOX5	-2.84465	1.58999e-21	1.55073e-19
IGF2	-2.85418	0.00117475	0.0076348
AC114811.2	-2.87673	3.66555e-15	1.93426e-13
Z83844.1	-2.87942	0.00438174	0.0223544
SMIM24	-2.90732	9.32998e-19	7.05403e-17
PPP1R1B	-2.93643	1.15866e-19	9.58234e-18
RIMKLA	-2.98058	7.51842e-22	7.57525e-20
ITPR2	-2.99802	5.57043e-54	5.62693e-51
SLC39A5	-3.01616	1.0913e-10	3.31184e-09
AL138799.1	-3.019	1.70991e-08	3.78428e-07
SCG2	-3.02524	4.1592e-24	5.25173e-22
KRT40	-3.04068	3.96627e-13	1.63531e-11
GMPR	-3.04776	7.10933e-14	3.24323e-12
CCDC198	-3.05022	1.19909e-12	4.64592e-11
TNFSF10	-3.05123	6.67405e-46	3.93268e-43
CXCL6	-3.05125	6.77085e-23	7.78483e-21
FOXP2	-3.07093	2.43071e-05	0.000279699
LINC02418	-3.08282	1.20254e-11	4.16822e-10
KRT20	-3.0864	0.0013513	0.00853891
MAB21L3	-3.08835	1.38765e-37	5.30382e-35
MILR1	-3.09455	0.000859598	0.00585853
THBS1	-3.10515	4.3086e-11	1.39433e-09
SOWAHA	-3.10701	5.22945e-13	2.13126e-11
NRCAM	-3.11589	8.50636e-06	0.000109961
AC116366.3	-3.13998	0.027834	0.0947817
ADGRL2	-3.17486	1.54556e-22	1.7076e-20
AP004608.1	-3.1772	1.23536e-08	2.82694e-07
AC026336.3	-3.18167	2.29784e-10	6.74193e-09
NFE2	-3.19701	3.78518e-13	1.57441e-11
GPAT2	-3.21376	0.000132244	0.00120192
COL8A1	-3.21597	8.8451e-09	2.06756e-07
CYP2B6	-3.22539	1.67937e-35	5.39763e-33
GRAMD1C	-3.22949	2.57038e-10	7.4949e-09
TENT5C	-3.24008	3.92448e-13	1.62281e-11
ANKS4B	-3.27213	2.22139e-12	8.31081e-11
AL121759.2	-3.29118	6.68571e-14	3.05985e-12
PGC	-3.29268	0.0224481	0.080798
SEC14L5	-3.34625	3.98029e-17	2.57585e-15
L3MBTL4	-3.38288	6.22292e-15	3.15428e-13
VWA2	-3.4217	1.73073e-60	2.71956e-57
FGA	-3.42398	0.000183666	0.00158475
LCTL	-3.42893	0.0149871	0.0592947
AC102941.2	-3.51355	3.58123e-07	6.2899e-06
PRAP1	-3.52327	8.4057e-30	1.82882e-27
ARMC4	-3.54221	4.33364e-20	3.7599e-18
NXPH3	-3.56079	3.81736e-13	1.58314e-11
CP	-3.60102	1.73483e-06	2.6466e-05
GFRA3	-3.60861	1.10617e-41	5.58695e-39
COMP	-3.77125	5.1524e-06	7.09496e-05
HIF1A-AS2	-3.85666	1.87937e-05	0.000223158
AC244502.1	-3.91512	4.64159e-12	1.70497e-10
VAV1	-3.94712	1.55005e-09	4.08209e-08
EGLN3	-3.97892	4.11996e-49	3.42732e-46
PPFIA4	-4.00342	7.51188e-49	5.90184e-46
AC026954.2	-4.00781	0.0102822	0.0443324
AL627171.2	-4.00885	2.74759e-06	4.01409e-05
IL7R	-4.01028	2.97432e-10	8.56678e-09
CAPN6	-4.05228	3.1565e-28	5.9519e-26
DEPP1	-4.0617	1.24997e-20	1.14046e-18
CCDC33	-4.07335	1.03641e-19	8.62168e-18
EDN1	-4.0919	0.000253402	0.00208835
VWA5B2	-4.23237	1.98285e-12	7.51781e-11
ALDH1A2	-4.25964	0.00132142	0.00837632
CACNA1S	-4.27987	0.00129949	0.00825953
PCK1	-4.30711	1.16328e-29	2.45539e-27
KRT5	-4.39711	0.00013586	0.00122926
LIX1	-4.80664	4.81571e-15	2.4765e-13
ADAMTS18	-4.88982	1.16947e-30	2.75643e-28
HSD17B2	-4.89566	0.000711385	0.00498533
FGF14	-5.07021	3.7736e-24	4.80777e-22
HS3ST5	-5.13182	1.0266e-36	3.541e-34
LIPC	-5.35851	1.38139e-12	5.33759e-11
MIR210HG	-5.42236	1.19571e-28	2.2851e-26
PECAM1	-5.49716	5.61175e-15	2.86503e-13
AC005034.3	-5.49931	0.000121368	0.00111744
RF01956	-6.58869	0.000371063	0.00289441
LSAMP	-9.05276	1.07958e-08	2.50286e-07
AC005258.1	-9.09565	0.000902787	0.00611164
GOLGA6L7	-9.18166	1.09474e-27	1.98485e-25
ANGPTL4	-9.41945	3.64804e-23	4.26369e-21
PRODH2	-9.68857	2.7491e-37	9.96867e-35
MTND4P12	-10.2294	1.62289e-44	9.18035e-42
FAM47E-STBD1	-10.5374	0.000145464	0.00130447
